# Supplementary material for: Food Insecurity, Dietary Diversity, and Coping Strategies in Jordan during the COVID-19 Pandemic: A Cross-Sectional Study
Source: Nutrients. 2022 May 27;14(11):2252. doi: 10.3390/nu14112252 (PMC9182708; doi:10.3390/nu14112252)
Supplement: Supplementary file 1 [file nutrients-14-02252-s001.zip]

Archive with 1 entries (1 files):
- nutrients-1711696-supplementary.pdf
